# Supplementary material for: The Role of Disordered Regions in Orchestrating the Properties of Multidomain Proteins: The SARS-CoV-2 Nucleocapsid Protein and Its Interaction with Enoxaparin
Source: Biomolecules. 2022 Sep 15;12(9):1302. doi: 10.3390/biom12091302 (PMC9496478; doi:10.3390/biom12091302)
Supplement: Supplementary file 1 [file biomolecules-12-01302-s001.zip]

Archive with 1 entries (1 files):
- biomolecules-1861058-supplementary.pdf
